# Supplementary material for: Digital interventions addressing the unmet needs of older adults with multimorbidity: a mixed-methods persona design approach
Source: Front Public Health. 2025 Nov 17;13:1637748. doi: 10.3389/fpubh.2025.1637748 (PMC12665755; doi:10.3389/fpubh.2025.1637748)
Supplement: Supplementary file 1 [file Data_Sheet_1.ZIP]

Archive with 3 entries (3 files):
- Supplementary Materials_S1_Professionals_FG_Prompts_and_Stimuli.docx
- Supplementary Materials_S2_Qualitative Codebook and Theme Map.docx
- Supplementary Materials_S3_Blueprint Persona Development tool.docx
